# Supplementary material for: Prevalence and Molecular Characteristics of Polymyxin-Resistant Pseudomonas aeruginosa in a Chinese Tertiary Teaching Hospital
Source: Antibiotics (Basel). 2022 Jun 14;11(6):799. doi: 10.3390/antibiotics11060799 (PMC9219935; doi:10.3390/antibiotics11060799)
Supplement: Supplementary file 1 [file antibiotics-11-00799-s001.zip]

Archive with 1 entries (1 files):
- antibiotics-1748582-supplementary.xlsx
