# Supplementary material for: Prevalence and Molecular Characteristics of Polymyxin-Resistant Pseudomonas aeruginosa in a Chinese Tertiary Teaching Hospital
Source: Antibiotics (Basel). 2022 Jun 14;11(6):799. doi: 10.3390/antibiotics11060799 (PMC9219935; doi:10.3390/antibiotics11060799)
Supplement: Supplementary file 1 [file antibiotics-11-00799-s001.zip › antibiotics-1748582-supplementary.xlsx]

## Sheet: Sheet1
RefSeq Accession	Organism	Strain Name	Completeness	Date	Assembly Accession	BioProject	BioSample
GCF_000014625.1	Pseudomonas aeruginosa UCBPP-PA14	strain=UCBPP-PA14	Complete Genome	2006-10-06	ASM1462v1	PRJNA386	SAMN02603591
GCF_000026645.1	Pseudomonas aeruginosa LESB58	strain=LESB58	Complete Genome	2008-12-24	ASM2664v1	PRJEA31101	SAMEA1705916
GCF_000226155.1	Pseudomonas aeruginosa M18	strain=M18	Complete Genome	2011-09-19	ASM22615v1	PRJNA61423	SAMN02603849
GCF_000271365.1	Pseudomonas aeruginosa DK2	strain=DK2	Complete Genome	2012-06-20	ASM27136v1	PRJNA73815	SAMN02603895
GCF_000271985.2	Pseudomonas aeruginosa SJTD-1	strain=SJTD-1	Complete Genome	2016-06-02	ASM27198v2	PRJNA167272	SAMN02470939
GCF_000284555.1	Pseudomonas aeruginosa NCGM2.S1	strain=NCGM2.S1	Complete Genome	2011-09-29	ASM28455v1	PRJDA73453	SAMD00061003
GCF_000359505.1	Pseudomonas aeruginosa B136-33	strain=B136-33	Complete Genome	2013-04-09	ASM35950v1	PRJNA185969	SAMN02603669
GCF_000414035.1	Pseudomonas aeruginosa RP73	strain=RP73	Complete Genome	2013-06-24	ASM41403v1	PRJNA206088	SAMN02603771
GCF_000473745.2	Pseudomonas aeruginosa VRFPA04	strain=VRFPA04	Complete Genome	2014-08-21	ASM47374v3	PRJNA219238	SAMN02472098
GCF_000496455.2	Pseudomonas aeruginosa DHS01	strain=DHS01	Complete Genome	2016-01-25	ASM49645v2	PRJNA224149	SAMN02383553
GCF_000496605.2	Pseudomonas aeruginosa PA1	strain=PA1	Complete Genome	2015-09-11	ASM49660v2	PRJNA185335	SAMN02603191
GCF_000496645.1	Pseudomonas aeruginosa PA1R	strain=PA1R	Complete Genome	2013-11-12	ASM49664v1	PRJNA185336	SAMN02603192
GCF_000504045.1	Pseudomonas aeruginosa MTB-1	strain=MTB-1	Complete Genome	2013-12-05	ASM50404v1	PRJNA225944	SAMN02389526
GCF_000508765.1	Pseudomonas aeruginosa LES431	strain=LES431	Complete Genome	2013-12-17	ASM50876v1	PRJNA222518	SAMN02641592
GCF_000510305.1	Pseudomonas aeruginosa SCV20265	strain=SCV20265	Complete Genome	2013-12-18	ASM51030v1	PRJNA229445	SAMN02415141
GCF_000524595.1	Pseudomonas aeruginosa YL84	strain=YL84	Complete Genome	2014-01-30	ASM52459v1	PRJNA234476	SAMN02641599
GCF_000568855.2	Pseudomonas aeruginosa PAK	strain=PAK	Complete Genome	2017-04-13	ASM56885v2	PRJNA232360	SAMN02483603
GCF_000763245.3	Pseudomonas aeruginosa	strain=CCBH4851	Complete Genome	2020-03-04	ASM76324v3	PRJNA257157	SAMN02947975
GCF_000816985.1	Pseudomonas aeruginosa	strain=F22031	Complete Genome	2015-01-09	ASM81698v1	PRJNA237986	SAMN02673269
GCF_000829255.1	Pseudomonas aeruginosa	strain=NCGM 1984	Complete Genome	2014-09-18	ASM82925v1	PRJDB3032	SAMD00019082
GCF_000829275.1	Pseudomonas aeruginosa	strain=NCGM 1900	Complete Genome	2014-08-01	ASM82927v1	PRJDB2972	SAMD00018700
GCF_000829885.1	Pseudomonas aeruginosa	strain=FRD1	Complete Genome	2015-01-29	ASM82988v1	PRJNA245215	SAMN02732380
GCF_000981825.1	Pseudomonas aeruginosa	strain=Carb01 63	Complete Genome	2015-04-29	ASM98182v1	PRJNA281807	SAMN03389320
GCF_001045685.1	Pseudomonas aeruginosa DSM 50071 = NBRC 12689	strain=DSM 50071	Complete Genome	2015-07-02	ASM104568v1	PRJNA285827	SAMN03761153
GCF_001077475.1	Pseudomonas aeruginosa	strain=F9676	Complete Genome	2015-07-13	ASM107747v1	PRJNA289296	SAMN03852256
GCF_001293085.1	Pseudomonas aeruginosa	strain=PA1RG	Complete Genome	2015-09-17	ASM129308v1	PRJNA295473	SAMN04074798
GCF_001447845.1	Pseudomonas aeruginosa	strain=VA-134	Complete Genome	2015-11-24	ASM144784v1	PRJNA302926	SAMN04284690
GCF_001457615.1	Pseudomonas aeruginosa	strain=NCTC10332	Complete Genome	2015-03-22	NCTC10332	PRJEB6403	SAMEA2479570
na	Pseudomonas aeruginosa	strain=Cu1510	Complete Genome	2015-12-10	ASM146515v1	PRJNA296749	SAMN04102969
GCF_001482325.1	Pseudomonas aeruginosa	strain=12-4-4(59)	Complete Genome	2015-12-24	ASM148232v1	PRJNA306518	SAMN04351367
GCF_001515845.2	Pseudomonas aeruginosa	strain=S86968	Complete Genome	2017-04-12	ASM151584v2	PRJNA253624	SAMN02894350
GCF_001515915.2	Pseudomonas aeruginosa	strain=T38079	Complete Genome	2017-04-12	ASM151591v2	PRJNA253624	SAMN02894349
GCF_001516005.1	Pseudomonas aeruginosa	strain=T52373	Complete Genome	2016-01-15	ASM151600v1	PRJNA253624	SAMN02894348
GCF_001516105.1	Pseudomonas aeruginosa	strain=T63266	Complete Genome	2016-01-15	ASM151610v1	PRJNA253624	SAMN02894347
GCF_001516165.2	Pseudomonas aeruginosa	strain=W16407	Complete Genome	2017-04-12	ASM151616v2	PRJNA253624	SAMN02894346
GCF_001516185.2	Pseudomonas aeruginosa	strain=W36662	Complete Genome	2017-04-12	ASM151618v2	PRJNA253624	SAMN02894345
GCF_001516205.2	Pseudomonas aeruginosa	strain=W45909	Complete Genome	2017-04-12	ASM151620v2	PRJNA253624	SAMN02894344
GCF_001516225.2	Pseudomonas aeruginosa	strain=W60856	Complete Genome	2017-04-12	ASM151622v2	PRJNA253624	SAMN02894343
GCF_001516245.2	Pseudomonas aeruginosa	strain=F23197	Complete Genome	2017-04-12	ASM151624v2	PRJNA253624	SAMN02894358
GCF_001516265.1	Pseudomonas aeruginosa	strain=F30658	Complete Genome	2016-01-15	ASM151626v1	PRJNA253624	SAMN02894357
GCF_001516305.2	Pseudomonas aeruginosa	strain=H5708	Complete Genome	2017-04-12	ASM151630v2	PRJNA253624	SAMN02894355
GCF_001516325.2	Pseudomonas aeruginosa	strain=H27930	Complete Genome	2017-04-12	ASM151632v2	PRJNA253624	SAMN02894354
GCF_001516345.1	Pseudomonas aeruginosa	strain=H47921	Complete Genome	2016-01-15	ASM151634v1	PRJNA253624	SAMN02894353
GCF_001516365.2	Pseudomonas aeruginosa	strain=M1608	Complete Genome	2017-04-12	ASM151636v2	PRJNA253624	SAMN02894352
GCF_001516385.1	Pseudomonas aeruginosa	strain=M37351	Complete Genome	2016-01-15	ASM151638v1	PRJNA253624	SAMN02894351
GCF_001518975.1	Pseudomonas aeruginosa	strain=USDA-ARS-USMARC-41639	Complete Genome	2016-01-20	ASM151897v1	PRJNA281531	SAMN04158502
GCF_001542795.2	Pseudomonas aeruginosa	strain=X78812	Complete Genome	2017-04-12	ASM154279v2	PRJNA253624	SAMN02894342
GCF_001542835.1	Pseudomonas aeruginosa	strain=F9670	Complete Genome	2016-01-29	ASM154283v1	PRJNA253624	SAMN02894359
GCF_001547955.1	Pseudomonas aeruginosa	strain=NCGM257	Complete Genome	2015-02-25	ASM154795v1	PRJDB3186	SAMD00020552
GCF_001548135.1	Pseudomonas aeruginosa	strain=8380	Complete Genome	2015-08-12	ASM154813v1	PRJDB3600	SAMD00027370
GCF_001548335.1	Pseudomonas aeruginosa	strain=IOMTU 133	Complete Genome	2015-12-01	ASM154833v1	PRJDB4304	SAMD00042491
GCF_001594325.2	Pseudomonas aeruginosa	strain=F63912	Complete Genome	2017-04-14	ASM159432v2	PRJNA253624	SAMN02894356
GCF_001606045.1	Pseudomonas aeruginosa	strain=N17-1	Complete Genome	2016-04-04	ASM160604v1	PRJNA265138	SAMN03145716
GCF_001618925.1	Pseudomonas aeruginosa	strain=ATCC 27853	Complete Genome	2016-04-12	ASM161892v1	PRJNA316664	SAMN04589231
GCF_001632245.1	Pseudomonas aeruginosa	strain=BAMCPA07-48	Complete Genome	2016-04-26	ASM163224v1	PRJNA319532	SAMN04893615
GCF_001679685.1	Pseudomonas aeruginosa	strain=PA121617	Complete Genome	2016-07-05	ASM167968v1	PRJNA321921	SAMN05006707
GCF_001687285.1	Pseudomonas aeruginosa	strain=ATCC 27853	Complete Genome	2016-07-19	ASM168728v1	PRJNA286982	SAMN03774891
GCF_001721745.1	Pseudomonas aeruginosa	strain=PA_D1	Complete Genome	2016-09-08	ASM172174v1	PRJNA294254	SAMN04910034
GCF_001721765.1	Pseudomonas aeruginosa	strain=PA_D2	Complete Genome	2016-09-08	ASM172176v1	PRJNA294254	SAMN04910045
GCF_001721785.1	Pseudomonas aeruginosa	strain=PA_D9	Complete Genome	2016-09-08	ASM172178v1	PRJNA294254	SAMN04910066
GCF_001721805.1	Pseudomonas aeruginosa	strain=PA_D16	Complete Genome	2016-09-08	ASM172180v1	PRJNA294254	SAMN04914381
GCF_001721825.1	Pseudomonas aeruginosa	strain=PA_D22	Complete Genome	2016-09-08	ASM172182v1	PRJNA294254	SAMN04914475
GCF_001721845.1	Pseudomonas aeruginosa	strain=PA_D25	Complete Genome	2016-09-08	ASM172184v1	PRJNA294254	SAMN04914479
GCF_001722005.2	Pseudomonas aeruginosa	strain=DN1	Complete Genome	2016-11-28	ASM172200v2	PRJNA341318	SAMN05717682
GCF_001722025.1	Pseudomonas aeruginosa	strain=PA_D5	Complete Genome	2016-09-08	ASM172202v1	PRJNA294254	SAMN04910061
GCF_001722045.1	Pseudomonas aeruginosa	strain=PA_D21	Complete Genome	2016-09-08	ASM172204v1	PRJNA294254	SAMN04914386
GCF_001750705.1	Pseudomonas aeruginosa	strain=FA-HZ1	Complete Genome	2016-10-03	ASM175070v1	PRJNA341834	SAMN05729608
GCF_001792835.1	Pseudomonas aeruginosa	strain=PA1088	Complete Genome	2016-10-20	ASM179283v1	PRJNA310735	SAMN04455104
GCF_001792855.1	Pseudomonas aeruginosa	strain=PA8281	Complete Genome	2016-10-20	ASM179285v1	PRJNA310741	SAMN04455156
GCF_001792875.1	Pseudomonas aeruginosa	strain=PA11803	Complete Genome	2016-10-20	ASM179287v1	PRJNA310742	SAMN04455162
GCF_001870265.1	Pseudomonas aeruginosa	strain=PA7790	Complete Genome	2016-11-07	ASM187026v1	PRJNA310740	SAMN04455155
GCF_001874465.1	Pseudomonas aeruginosa		Complete Genome	2016-11-10	ASM187446v1	PRJNA352277	SAMN05969160
GCF_001879525.1	Pseudomonas aeruginosa	strain=PAER4_119	Complete Genome	2016-11-16	ASM187952v1	PRJNA299511	SAMN04209275
GCF_001900195.1	Pseudomonas aeruginosa	strain=SCVFeb	Complete Genome	2016-12-12	ASM190019v1	PRJNA291145	SAMN03940423
GCF_001900225.1	Pseudomonas aeruginosa	strain=SCVJan	Complete Genome	2016-12-12	ASM190022v1	PRJNA291144	SAMN03940421
GCF_001900265.1	Pseudomonas aeruginosa	strain=NHmuc	Complete Genome	2016-12-12	ASM190026v1	PRJNA291143	SAMN03940420
GCF_002075065.1	Pseudomonas aeruginosa	strain=PA_154197	Complete Genome	2017-03-29	ASM207506v1	PRJNA310413	SAMN04452263
GCF_002085605.1	Pseudomonas aeruginosa	strain=RIVM-EMC2982	Complete Genome	2017-04-11	ASM208560v1	PRJNA339235	SAMN05583819
GCF_002085755.1	Pseudomonas aeruginosa	strain=E6130952	Complete Genome	2017-04-11	ASM208575v1	PRJNA376024	SAMN06349407
GCF_002104595.1	Pseudomonas aeruginosa	strain=PASGNDM699	Complete Genome	2017-04-18	ASM210459v1	PRJNA381838	SAMN06689795
GCF_002104615.1	Pseudomonas aeruginosa	strain=PASGNDM345	Complete Genome	2017-04-18	ASM210461v1	PRJNA381838	SAMN06689794
GCF_002192475.1	Pseudomonas aeruginosa	strain=Pa124	Complete Genome	2017-06-13	ASM219247v1	PRJNA389181	SAMN05020323
GCF_002192495.1	Pseudomonas aeruginosa	strain=Pa58	Complete Genome	2017-06-13	ASM219249v1	PRJNA389181	SAMN05020321
GCF_002205335.1	Pseudomonas aeruginosa	strain=Pa84	Complete Genome	2017-06-22	ASM220533v1	PRJNA389181	SAMN05020322
GCF_002205355.1	Pseudomonas aeruginosa	strain=Pa127	Complete Genome	2017-06-22	ASM220535v1	PRJNA389181	SAMN05020324
GCF_002205375.1	Pseudomonas aeruginosa	strain=Pa1242	Complete Genome	2017-06-22	ASM220537v1	PRJNA389181	SAMN05020326
GCF_002208645.1	Pseudomonas aeruginosa	strain=Pa1207	Complete Genome	2017-06-22	ASM220864v1	PRJNA389181	SAMN05020325
GCF_002215345.1	Pseudomonas aeruginosa	strain=PA83	Complete Genome	2017-07-06	ASM221534v1	PRJNA343072	SAMN05773092
GCF_002223805.1	Pseudomonas aeruginosa	strain=L10	Complete Genome	2017-07-21	ASM222380v1	PRJNA361478	SAMN06234157
GCF_002237405.1	Pseudomonas aeruginosa	strain=Ocean-1155	Complete Genome	2017-07-31	ASM223740v1	PRJNA394047	SAMN07347483
GCF_002237425.1	Pseudomonas aeruginosa	strain=Ocean-1175	Complete Genome	2017-07-31	ASM223742v1	PRJNA394047	SAMN07347485
GCF_002287725.2	Pseudomonas aeruginosa	strain=PPF-1	Complete Genome	2018-04-17	ASM228772v2	PRJNA378495	SAMN06547042
GCF_002411865.3	Pseudomonas aeruginosa	strain=97	Complete Genome	2019-02-06	ASM241186v3	PRJNA411997	SAMN07692776
GCF_002442855.1	Pseudomonas aeruginosa	strain=PA_150577	Complete Genome	2017-10-04	ASM244285v1	PRJNA310413	SAMN04452273
GCF_002753655.1	Pseudomonas aeruginosa	strain=12939	Complete Genome	2017-11-06	ASM275365v1	PRJNA415682	SAMN07831757
GCF_002812825.1	Pseudomonas aeruginosa	strain=PB369	Complete Genome	2017-12-06	ASM281282v1	PRJNA419916	SAMN08101547
GCF_002812845.1	Pseudomonas aeruginosa	strain=PB368	Complete Genome	2017-12-06	ASM281284v1	PRJNA419916	SAMN08101546
GCF_002812865.1	Pseudomonas aeruginosa	strain=PB353	Complete Genome	2017-12-06	ASM281286v1	PRJNA419916	SAMN08101545
GCF_002812885.1	Pseudomonas aeruginosa	strain=PB354	Complete Genome	2017-12-06	ASM281288v1	PRJNA419916	SAMN08101544
GCF_002812905.2	Pseudomonas aeruginosa	strain=PB350	Complete Genome	2020-01-08	ASM281290v2	PRJNA419916	SAMN08101543
GCF_002812925.2	Pseudomonas aeruginosa	strain=PB367	Complete Genome	2020-01-09	ASM281292v3	PRJNA419916	SAMN08101542
GCF_002946935.1	Pseudomonas aeruginosa	strain=F5677	Complete Genome	2018-02-17	ASM294693v1	PRJNA253624	SAMN02887043
GCF_002968515.1	Pseudomonas aeruginosa	strain=AR_0360	Complete Genome	2018-03-05	ASM296851v1	PRJNA316321	SAMN07291503
GCF_002968585.1	Pseudomonas aeruginosa	strain=AR_0354	Complete Genome	2018-03-05	ASM296858v1	PRJNA316321	SAMN07291497
GCF_002968655.1	Pseudomonas aeruginosa	strain=AR_0353	Complete Genome	2018-03-05	ASM296865v1	PRJNA316321	SAMN07291496
GCF_002968695.1	Pseudomonas aeruginosa	strain=AR_0230	Complete Genome	2018-03-05	ASM296869v1	PRJNA316321	SAMN04901620
GCF_002968955.1	Pseudomonas aeruginosa	strain=AR_0357	Complete Genome	2018-03-05	ASM296895v1	PRJNA316321	SAMN07291500
GCF_002997005.1	Pseudomonas aeruginosa	strain=AR_0095	Complete Genome	2018-03-14	ASM299700v1	PRJNA292904	SAMN04014936
GCF_003028335.1	Pseudomonas aeruginosa	strain=MRSN12280	Complete Genome	2018-04-01	ASM302833v1	PRJNA445324	SAMN08776459
GCF_003052005.2	Pseudomonas aeruginosa	strain=WCHPA075019	Complete Genome	2018-09-26	ASM305200v2	PRJNA415331	SAMN08866462
GCF_003060845.1	Pseudomonas aeruginosa	strain=JB2	Complete Genome	2018-04-23	ASM306084v1	PRJNA433941	SAMN08524370
GCF_003073615.1	Pseudomonas aeruginosa	strain=AR444	Complete Genome	2018-04-30	ASM307361v1	PRJNA316321	SAMN07291537
GCF_003073735.1	Pseudomonas aeruginosa	strain=AR445	Complete Genome	2018-04-30	ASM307373v1	PRJNA316321	SAMN07291538
GCF_003073795.1	Pseudomonas aeruginosa	strain=AR442	Complete Genome	2018-04-30	ASM307379v1	PRJNA316321	SAMN07291535
GCF_003073895.1	Pseudomonas aeruginosa	strain=AR439	Complete Genome	2018-04-30	ASM307389v1	PRJNA316321	SAMN07291532
GCF_003193645.1	Pseudomonas aeruginosa	strain=AR_0446	Complete Genome	2018-06-06	ASM319364v1	PRJNA316321	SAMN07291539
GCF_003194245.1	Pseudomonas aeruginosa	strain=CCUG 70744	Complete Genome	2018-06-06	ASM319424v1	PRJNA401330	SAMN07602569
GCF_003204335.1	Pseudomonas aeruginosa	strain=AR_0110	Complete Genome	2018-06-10	ASM320433v1	PRJNA292904	SAMN04014951
GCF_003206535.1	Pseudomonas aeruginosa	strain=K34-7	Complete Genome	2018-06-11	ASM320653v1	PRJNA450903	SAMN08954392
GCF_003288335.1	Pseudomonas aeruginosa	strain=AR_460	Complete Genome	2018-07-05	ASM328833v1	PRJNA316321	SAMN07291553
GCF_003288355.1	Pseudomonas aeruginosa	strain=AR_455	Complete Genome	2018-07-05	ASM328835v1	PRJNA316321	SAMN07291548
GCF_003288435.1	Pseudomonas aeruginosa	strain=AR_458	Complete Genome	2018-07-05	ASM328843v1	PRJNA316321	SAMN07291551
GCF_003319235.1	Pseudomonas aeruginosa	strain=HS9	Complete Genome	2018-07-15	ASM331923v1	PRJNA419995	SAMN08102919
GCF_003332705.2	Pseudomonas aeruginosa	strain=PA34	Complete Genome	2018-10-16	ASM333270v2	PRJNA431326	SAMN08435059
GCF_003369735.1	Pseudomonas aeruginosa	strain=Y89	Complete Genome	2018-08-10	ASM336973v1	PRJNA477434	SAMN09469733
GCF_003369755.1	Pseudomonas aeruginosa	strain=Y82	Complete Genome	2018-08-10	ASM336975v1	PRJNA477432	SAMN09469732
GCF_003369775.1	Pseudomonas aeruginosa	strain=Y31	Complete Genome	2018-08-10	ASM336977v1	PRJNA477422	SAMN09469677
GCF_003408495.1	Pseudomonas aeruginosa	strain=Y71	Complete Genome	2018-08-20	ASM340849v1	PRJNA477430	SAMN09469727
GCF_003411785.2	Pseudomonas aeruginosa	strain=PABL048	Complete Genome	2019-04-18	ASM341178v2	PRJNA485889	SAMN09831360
GCF_003429185.1	Pseudomonas aeruginosa	strain=PABL012	Complete Genome	2018-08-28	ASM342918v1	PRJNA485889	SAMN09831327
GCF_003429205.1	Pseudomonas aeruginosa	strain=PABL017	Complete Genome	2018-08-28	ASM342920v1	PRJNA485889	SAMN09831332
GCF_003433235.1	Pseudomonas aeruginosa	strain=24Pae112	Complete Genome	2018-08-30	ASM343323v1	PRJNA416504	SAMN07958398
GCF_003571505.1	Pseudomonas aeruginosa	strain=N15-01092	Complete Genome	2016-01-05	ASM357150v1	PRJNA292869	SAMN04108365
GCF_003571805.1	Pseudomonas aeruginosa	strain=AR_0111	Complete Genome	2018-09-17	ASM357180v1	PRJNA292904	SAMN04014952
GCF_003626935.1	Pseudomonas aeruginosa	strain=BA7823	Complete Genome	2019-05-17	ASM362693v2	PRJNA493550	SAMN10135988
GCF_003641125.1	Pseudomonas aeruginosa	strain=268	Complete Genome	2018-10-15	ASM364112v1	PRJNA494389	SAMN10163255
na	Pseudomonas aeruginosa	strain=PA-3	Complete Genome	2018-10-27	ASM369134v1	PRJNA495451	SAMN10226300
GCF_003713085.1	Pseudomonas aeruginosa	strain=BA15561	Complete Genome	2018-11-06	ASM371308v1	PRJNA494979	SAMN10187561
GCF_003716765.1	Pseudomonas aeruginosa	strain=SP4528	Complete Genome	2018-11-07	ASM371676v1	PRJNA494980	SAMN10187562
GCF_003798105.1	Pseudomonas aeruginosa	strain=H26027	Complete Genome	2018-11-20	ASM379810v1	PRJNA503802	SAMN10374626
GCF_003798125.1	Pseudomonas aeruginosa	strain=H25883	Complete Genome	2018-11-20	ASM379812v1	PRJNA503802	SAMN10374624
GCF_003798145.1	Pseudomonas aeruginosa	strain=H26023	Complete Genome	2018-11-20	ASM379814v1	PRJNA503802	SAMN10374625
GCF_003812165.1	Pseudomonas aeruginosa	strain=FDAARGOS_532	Complete Genome	2018-11-21	ASM381216v1	PRJNA231221	SAMN10163227
GCF_003812885.1	Pseudomonas aeruginosa	strain=FDAARGOS_571	Complete Genome	2018-11-21	ASM381288v1	PRJNA231221	SAMN10163195
GCF_003812905.1	Pseudomonas aeruginosa	strain=FDAARGOS_501	Complete Genome	2018-11-21	ASM381290v1	PRJNA231221	SAMN10163177
GCF_003813005.1	Pseudomonas aeruginosa	strain=FDAARGOS_505	Complete Genome	2018-11-21	ASM381300v1	PRJNA231221	SAMN10163199
GCF_003813025.1	Pseudomonas aeruginosa	strain=FDAARGOS_570	Complete Genome	2018-11-21	ASM381302v1	PRJNA231221	SAMN10163194
GCF_003950015.1	Pseudomonas aeruginosa	strain=IMP-13	Complete Genome	2018-12-15	ASM395001v1	PRJNA507737	SAMN10503341
GCF_003950235.1	Pseudomonas aeruginosa	strain=B41226	Complete Genome	2018-12-16	ASM395023v1	PRJNA508613	SAMN10525951
GCF_003950255.1	Pseudomonas aeruginosa	strain=SP4371	Complete Genome	2018-12-16	ASM395025v1	PRJNA508615	SAMN10526368
GCF_003952285.1	Pseudomonas aeruginosa	strain=SP2230	Complete Genome	2018-12-18	ASM395228v1	PRJNA509357	SAMN10578979
GCF_003952305.1	Pseudomonas aeruginosa	strain=B14130	Complete Genome	2018-12-18	ASM395230v1	PRJNA509362	SAMN10579055
GCF_003952325.1	Pseudomonas aeruginosa	strain=B17932	Complete Genome	2018-12-18	ASM395232v1	PRJNA509363	SAMN10579150
GCF_003991465.1	Pseudomonas aeruginosa	strain=SP4527	Complete Genome	2018-12-17	ASM399146v1	PRJNA508614	SAMN10525987
GCF_004010895.1	Pseudomonas aeruginosa	strain=LW	Complete Genome	2019-01-10	ASM401089v1	PRJNA391028	SAMN07256503
GCF_004193735.1	Pseudomonas aeruginosa	strain=1334/14	Complete Genome	2019-02-13	ASM419373v1	PRJNA521107	SAMN10880118
GCF_004291075.1	Pseudomonas aeruginosa	strain=E80	Complete Genome	2019-02-22	ASM429107v1	PRJNA475978	SAMN09407355
GCF_004355125.1	Pseudomonas aeruginosa	strain=AES1M	Complete Genome	2019-03-19	ASM435512v1	PRJNA525715	SAMN11087507
GCF_004355145.1	Pseudomonas aeruginosa	strain=AES1R	Complete Genome	2019-03-19	ASM435514v1	PRJNA525714	SAMN11087508
GCF_005305005.1	Pseudomonas aeruginosa	strain=PA298	Complete Genome	2019-05-14	ASM530500v1	PRJNA531888	SAMN11388516
GCF_006364795.1	Pseudomonas aeruginosa	strain=FDAARGOS_610	Complete Genome	2019-06-19	ASM636479v1	PRJNA231221	SAMN10346774
GCF_006704595.2	Pseudomonas aeruginosa	strain=PS1793	Complete Genome	2021-09-24	ASM670459v2	PRJNA547625	SAMN12162657
GCF_007559065.1	Pseudomonas aeruginosa	strain=60503	Complete Genome	2019-07-28	ASM755906v1	PRJNA555258	SAMN12306201
GCF_007559085.1	Pseudomonas aeruginosa	strain=A681	Complete Genome	2019-07-28	ASM755908v1	PRJNA555210	SAMN12305659
GCF_007559105.1	Pseudomonas aeruginosa	strain=519119	Complete Genome	2019-07-28	ASM755910v1	PRJNA555257	SAMN12306195
GCF_007559125.1	Pseudomonas aeruginosa	strain=243931	Complete Genome	2019-07-28	ASM755912v1	PRJNA555248	SAMN12306121
GCF_007833895.1	Pseudomonas aeruginosa	strain=C79	Complete Genome	2019-08-05	ASM783389v1	PRJNA544424	SAMN11836198
GCF_008033725.1	Pseudomonas aeruginosa	strain=IMP67	Complete Genome	2019-08-20	ASM803372v1	PRJNA449643	SAMN08915618
GCF_008033745.1	Pseudomonas aeruginosa	strain=IMP68	Complete Genome	2019-08-20	ASM803374v1	PRJNA449809	SAMN08918338
GCF_008033765.1	Pseudomonas aeruginosa	strain=IMP66	Complete Genome	2019-08-20	ASM803376v1	PRJNA449629	SAMN08915456
GCF_008195485.1	Pseudomonas aeruginosa	strain=CCUG 51971	Complete Genome	2019-09-02	ASM819548v1	PRJNA305687	SAMN12634799
GCF_008245185.1	Pseudomonas aeruginosa	strain=HOU1	Complete Genome	2019-09-03	ASM824518v1	PRJNA556762	SAMN12368444
GCF_008705235.1	Pseudomonas aeruginosa	strain=E90	Complete Genome	2019-09-24	ASM870523v1	PRJNA559863	SAMN12561707
GCF_009497675.1	Pseudomonas aeruginosa	strain=PA59	Complete Genome	2019-11-04	ASM949767v1	PRJNA412294	SAMN07709120
na	Pseudomonas aeruginosa PA99	strain=PA99	Complete Genome	2019-11-04	ASM949835v1	PRJNA560136	SAMN12569252
GCF_009648875.1	Pseudomonas aeruginosa	strain=CFSAN084950	Complete Genome	2019-11-11	ASM964887v1	PRJNA541977	SAMN10574818
GCF_009662315.1	Pseudomonas aeruginosa	strain=AG1	Complete Genome	2019-11-14	ASM966231v1	PRJNA587210	SAMN13182580
GCF_009664165.1	Pseudomonas aeruginosa	strain=ST773	Complete Genome	2019-11-15	ASM966416v1	PRJNA555326	SAMN12307670
GCF_009676765.1	Pseudomonas aeruginosa	strain=1811-13R031	Complete Genome	2019-11-20	ASM967676v1	PRJNA589136	SAMN13267614
GCF_009676785.1	Pseudomonas aeruginosa	strain=1811-18R001	Complete Genome	2019-11-20	ASM967678v1	PRJNA589137	SAMN13267615
GCF_009676885.1	Pseudomonas aeruginosa	strain=KRP1	Complete Genome	2019-11-20	ASM967688v1	PRJNA527076	SAMN11126830
GCF_009720405.1	Pseudomonas aeruginosa	strain=T2436	Complete Genome	2019-11-29	ASM972040v1	PRJNA540594	SAMN07424174
GCF_009720425.1	Pseudomonas aeruginosa	strain=T2101	Complete Genome	2019-11-29	ASM972042v1	PRJNA540594	SAMN07424172
GCF_009867055.1	Pseudomonas aeruginosa	strain=YB01	Complete Genome	2020-01-14	ASM986705v1	PRJNA438848	SAMN08730588
GCF_009905195.1	Pseudomonas aeruginosa	strain=INP-43	Complete Genome	2020-01-19	ASM990519v1	PRJNA596064	SAMN13611833
GCF_009911735.1	Pseudomonas aeruginosa	strain=RD1-3	Complete Genome	2020-01-22	ASM991173v1	PRJNA600807	SAMN13831656
na	Pseudomonas aeruginosa	strain=VIT PC9	Complete Genome	2020-02-18	ASM1069450v1	PRJNA605318	SAMN14054838
GCF_011045375.1	Pseudomonas aeruginosa	strain=MS14403	Complete Genome	2020-03-02	ASM1104537v1	PRJNA607102	SAMN14129756
GCF_011106815.1	Pseudomonas aeruginosa	strain=PAG5	Complete Genome	2020-03-10	ASM1110681v1	PRJNA575816	SAMN12911489
GCF_011466835.1	Pseudomonas aeruginosa	strain=CF39S	Complete Genome	2020-03-19	ASM1146683v1	PRJNA588088	SAMN13226654
GCF_012935295.1	Pseudomonas aeruginosa	strain=AA2	Complete Genome	2020-04-30	ASM1293529v1	PRJNA623623	SAMN14554964
GCF_012971705.1	Pseudomonas aeruginosa	strain=LYT4	Complete Genome	2020-05-04	ASM1297170v1	PRJNA627302	SAMN14667371
GCF_013201095.1	Pseudomonas aeruginosa	strain=PAC6	Complete Genome	2020-05-31	ASM1320109v1	PRJNA633788	SAMN14970707
GCF_013201115.1	Pseudomonas aeruginosa	strain=PAC1	Complete Genome	2020-05-31	ASM1320111v1	PRJNA633788	SAMN14970706
GCF_013255565.1	Pseudomonas aeruginosa	strain=PSE6684	Complete Genome	2020-06-03	ASM1325556v1	PRJNA634205	SAMN14986373
GCF_013260445.1	Pseudomonas aeruginosa	strain=YD001	Complete Genome	2020-06-03	ASM1326044v1	PRJNA634931	SAMN15013515
GCF_013305645.2	Pseudomonas aeruginosa	strain=YT12746	Complete Genome	2020-11-30	ASM1330564v2	PRJNA579258	SAMN13107356
GCF_013341295.1	Pseudomonas aeruginosa	strain=PAAK088	Complete Genome	2020-06-14	ASM1334129v1	PRJNA513141	SAMN10697223
GCF_013341315.1	Pseudomonas aeruginosa	strain=PAAK095	Complete Genome	2020-06-14	ASM1334131v1	PRJNA513142	SAMN10697224
GCF_013343315.1	Pseudomonas aeruginosa	strain=DVT729	Complete Genome	2020-06-15	ASM1334331v1	PRJNA610040	SAMN14271780
GCF_013343335.1	Pseudomonas aeruginosa	strain=DVT429	Complete Genome	2020-06-15	ASM1334333v1	PRJNA610040	SAMN14271777
GCF_013343355.1	Pseudomonas aeruginosa	strain=DVT427	Complete Genome	2020-06-15	ASM1334335v1	PRJNA610040	SAMN14271775
GCF_013343375.1	Pseudomonas aeruginosa	strain=DVT425	Complete Genome	2020-06-15	ASM1334337v1	PRJNA610040	SAMN14271773
GCF_013343395.1	Pseudomonas aeruginosa	strain=DVT423	Complete Genome	2020-06-15	ASM1334339v1	PRJNA610040	SAMN14271772
GCF_013343415.1	Pseudomonas aeruginosa	strain=DVT421	Complete Genome	2020-06-15	ASM1334341v1	PRJNA610040	SAMN14271770
GCF_013343435.1	Pseudomonas aeruginosa	strain=DVT419	Complete Genome	2020-06-15	ASM1334343v1	PRJNA610040	SAMN14271769
GCF_013343455.1	Pseudomonas aeruginosa	strain=DVT417	Complete Genome	2020-06-15	ASM1334345v1	PRJNA610040	SAMN14271767
GCF_013343475.1	Pseudomonas aeruginosa	strain=DVT779	Complete Genome	2020-06-15	ASM1334347v1	PRJNA610040	SAMN14271766
GCF_013343495.1	Pseudomonas aeruginosa	strain=DVT414	Complete Genome	2020-06-15	ASM1334349v1	PRJNA610040	SAMN14271764
GCF_013343515.1	Pseudomonas aeruginosa	strain=DVT413	Complete Genome	2020-06-15	ASM1334351v1	PRJNA610040	SAMN14271763
GCF_013343535.1	Pseudomonas aeruginosa	strain=DVT412	Complete Genome	2020-06-15	ASM1334353v1	PRJNA610040	SAMN14271762
GCF_013343555.1	Pseudomonas aeruginosa	strain=DVT410	Complete Genome	2020-06-15	ASM1334355v1	PRJNA610040	SAMN14271760
GCF_013343575.1	Pseudomonas aeruginosa	strain=DVT401	Complete Genome	2020-06-15	ASM1334357v1	PRJNA610040	SAMN14271758
GCF_013347245.1	Pseudomonas aeruginosa	strain=CDN118	Complete Genome	2020-06-16	ASM1334724v1	PRJNA636792	SAMN15084586
GCF_013376775.1	Pseudomonas aeruginosa	strain=CDN129	Complete Genome	2020-06-30	ASM1337677v1	PRJNA640884	SAMN15336737
GCF_013393665.2	Pseudomonas aeruginosa	strain=SE5331	Complete Genome	2020-12-03	ASM1339366v2	PRJNA592264	SAMN13419003
GCF_013393685.1	Pseudomonas aeruginosa	strain=SE5369	Complete Genome	2020-07-08	ASM1339368v1	PRJNA592269	SAMN13419538
GCF_013393705.1	Pseudomonas aeruginosa	strain=SE5416	Complete Genome	2020-07-08	ASM1339370v1	PRJNA592271	SAMN13419547
GCF_013394455.1	Pseudomonas aeruginosa	strain=SE5443	Complete Genome	2020-07-08	ASM1339445v1	PRJNA592272	SAMN13419548
GCF_013394475.2	Pseudomonas aeruginosa	strain=SE5458	Complete Genome	2020-12-02	ASM1339447v2	PRJNA592278	SAMN13419657
GCF_013395035.1	Pseudomonas aeruginosa	strain=B18	Complete Genome	2020-07-09	ASM1339503v1	PRJNA641213	SAMN15347006
GCF_013467585.1	Pseudomonas aeruginosa	strain=ACR20	Complete Genome	2020-07-22	ASM1346758v1	PRJNA641220	SAMN15347007
GCF_013467605.1	Pseudomonas aeruginosa	strain=ACR22	Complete Genome	2020-07-22	ASM1346760v1	PRJNA641213	SAMN15346999
GCF_014155905.1	Pseudomonas aeruginosa	strain=401853	Complete Genome	2020-08-11	ASM1415590v1	PRJNA655354	SAMN15732853
GCF_014217315.1	Pseudomonas aeruginosa	strain=JNQH-PA57	Complete Genome	2020-08-17	ASM1421731v1	PRJNA655803	SAMN15755534
GCF_014467035.1	Pseudomonas aeruginosa	strain=NRD619	Complete Genome	2020-09-03	ASM1446703v1	PRJNA658200	SAMN15860813
GCF_014490645.1	Pseudomonas aeruginosa	strain=PA3	Complete Genome	2020-09-08	ASM1449064v1	PRJNA498342	SAMN10290269
na	Pseudomonas aeruginosa	strain=ZM03	Complete Genome	2020-09-21	ASM1467279v1	PRJNA649425	SAMN15666523
GCF_014792125.1	Pseudomonas aeruginosa	strain=R31	Complete Genome	2020-09-29	ASM1479212v1	PRJNA664682	SAMN16229869
GCF_014854655.1	Pseudomonas aeruginosa	strain=JT86	Complete Genome	2020-10-06	ASM1485465v1	PRJNA665936	SAMN16275376
GCF_014930935.1	Pseudomonas aeruginosa	strain=KC-Tt-1	Complete Genome	2020-10-26	ASM1493093v1	PRJNA667996	SAMN16393143
GCF_015697465.1	Pseudomonas aeruginosa	strain=G-I-1	Complete Genome	2020-11-30	ASM1569746v1	PRJNA656414	SAMN15783930
GCF_015697605.1	Pseudomonas aeruginosa	strain=C-I-1	Complete Genome	2020-11-30	ASM1569760v1	PRJNA656414	SAMN15783929
GCF_015697645.1	Pseudomonas aeruginosa	strain=B-I-1	Complete Genome	2020-11-30	ASM1569764v1	PRJNA656414	SAMN15783928
GCF_015697665.1	Pseudomonas aeruginosa	strain=A-I-1	Complete Genome	2020-11-30	ASM1569766v1	PRJNA656414	SAMN15783927
GCF_015832055.1	Pseudomonas aeruginosa		Complete Genome	2020-12-08	ASM1583205v1	PRJNA681715	SAMN16965915
GCF_015832075.1	Pseudomonas aeruginosa		Complete Genome	2020-12-08	ASM1583207v1	PRJNA681716	SAMN16965916
GCF_016064595.1	Pseudomonas aeruginosa	strain=CMC-097	Complete Genome	2020-12-15	ASM1606459v1	PRJNA660482	SAMN15950776
GCF_016105505.1	Pseudomonas aeruginosa	strain=TJ2019-022	Complete Genome	2020-12-17	ASM1610550v1	PRJNA674734	SAMN16673817
GCF_016105665.1	Pseudomonas aeruginosa	strain=TJ2019-017	Complete Genome	2020-12-17	ASM1610566v1	PRJNA674734	SAMN16673816
GCF_016105885.1	Pseudomonas aeruginosa	strain=TJ2014-049	Complete Genome	2020-12-17	ASM1610588v1	PRJNA674734	SAMN16673815
GCF_016126955.1	Pseudomonas aeruginosa	strain=FDAARGOS_1041	Complete Genome	2020-12-20	ASM1612695v1	PRJNA231221	SAMN16357210
GCF_016134915.1	Pseudomonas aeruginosa	strain=DL201330	Complete Genome	2020-12-21	ASM1613491v1	PRJNA638052	SAMN15166411
GCF_016584725.1	Pseudomonas aeruginosa	strain=LYSZa7	Complete Genome	2021-01-08	ASM1658472v1	PRJNA656096	SAMN15770402
GCF_016743115.1	Pseudomonas aeruginosa	strain=PA19-3047	Complete Genome	2021-01-22	ASM1674311v1	PRJNA690863	SAMN17266662
GCF_016745115.1	Pseudomonas aeruginosa	strain=YTSEY8	Complete Genome	2021-01-22	ASM1674511v1	PRJNA638045	SAMN15165965
GCF_016745135.1	Pseudomonas aeruginosa	strain=SE5352	Complete Genome	2021-01-22	ASM1674513v1	PRJNA638842	SAMN15214140
GCF_016745155.1	Pseudomonas aeruginosa	strain=SE5357	Complete Genome	2021-01-22	ASM1674515v1	PRJNA638869	SAMN15214164
GCF_016745175.1	Pseudomonas aeruginosa	strain=SE5429	Complete Genome	2021-01-22	ASM1674517v1	PRJNA638871	SAMN15214166
GCF_016745195.1	Pseudomonas aeruginosa	strain=1903031130	Complete Genome	2021-01-22	ASM1674519v1	PRJNA657641	SAMN15834152
GCF_016811975.1	Pseudomonas aeruginosa	strain=152962	Complete Genome	2021-02-07	ASM1681197v1	PRJNA548476	SAMN17575725
GCF_016864415.1	Pseudomonas aeruginosa	strain=PARM801	Complete Genome	2021-02-11	ASM1686441v1	PRJNA328898	SAMN05383898
GCF_016925455.1	Pseudomonas aeruginosa	strain=B17416	Complete Genome	2021-02-24	ASM1692545v1	PRJNA701855	SAMN17915141
GCF_016925475.1	Pseudomonas aeruginosa	strain=B17932	Complete Genome	2021-02-24	ASM1692547v1	PRJNA701857	SAMN17915152
GCF_017378395.1	Pseudomonas aeruginosa	strain=LYSZa5	Complete Genome	2021-03-18	ASM1737839v1	PRJNA712958	SAMN18237805
GCF_017378475.1	Pseudomonas aeruginosa	strain=LYSZa2	Complete Genome	2021-03-18	ASM1737847v1	PRJNA712961	SAMN18237922
GCF_017900915.1	Pseudomonas aeruginosa	strain=LICME WGH-6	Complete Genome	2021-04-12	ASM1790091v1	PRJNA718464	SAMN18536858
GCF_018138045.1	Pseudomonas aeruginosa	strain=NDTH9845	Complete Genome	2021-04-24	ASM1813804v1	PRJNA721782	SAMN18738583
GCF_018138065.1	Pseudomonas aeruginosa	strain=WTJH17	Complete Genome	2021-04-24	ASM1813806v1	PRJNA721782	SAMN18738584
GCF_018141565.1	Pseudomonas aeruginosa	strain=PAG7	Complete Genome	2021-04-27	ASM1814156v1	PRJNA680489	SAMN16881673
GCF_018141625.1	Pseudomonas aeruginosa	strain=PAS6	Complete Genome	2021-04-27	ASM1814162v1	PRJNA684637	SAMN17065252
GCF_018141645.1	Pseudomonas aeruginosa	strain=PAM68	Complete Genome	2021-04-27	ASM1814164v1	PRJNA684639	SAMN17065268
GCF_018279245.1	Pseudomonas aeruginosa	strain=ZBX-P23	Complete Genome	2021-05-05	ASM1827924v1	PRJNA663432	SAMN16132411
GCF_018279265.1	Pseudomonas aeruginosa	strain=ZBX-P13	Complete Genome	2021-05-05	ASM1827926v1	PRJNA663432	SAMN16132401
GCF_018279285.1	Pseudomonas aeruginosa	strain=ZBX-P12	Complete Genome	2021-05-05	ASM1827928v1	PRJNA663432	SAMN16132400
GCF_018279305.1	Pseudomonas aeruginosa	strain=ZBX-P11	Complete Genome	2021-05-05	ASM1827930v1	PRJNA663432	SAMN16132399
GCF_018409365.1	Pseudomonas aeruginosa		Complete Genome	2021-03-16	ASM1840936v1	PRJDB11064	SAMD00276650
GCF_018448985.1	Pseudomonas aeruginosa	strain=PA790	Complete Genome	2021-05-23	ASM1844898v1	PRJNA729627	SAMN19136540
GCF_018598285.3	Pseudomonas aeruginosa	strain=CCBH28525	Complete Genome	2021-11-15	ASM1859828v3	PRJNA677881	SAMN19287564
GCF_018986715.1	Pseudomonas aeruginosa	strain=TL1285	Complete Genome	2021-06-22	ASM1898671v1	PRJNA631587	SAMN14884364
GCF_019364615.1	Pseudomonas aeruginosa	strain=HS17-127	Complete Genome	2021-07-23	ASM1936461v1	PRJNA631492	SAMN14889916
GCF_019378915.1	Pseudomonas aeruginosa	strain=S-1	Complete Genome	2021-07-28	ASM1937891v1	PRJNA745526	SAMN20179392
GCF_019379355.1	Pseudomonas aeruginosa	strain=TL3773	Complete Genome	2021-07-28	ASM1937935v1	PRJNA748735	SAMN20342957
GCF_019434075.1	Pseudomonas aeruginosa	strain=UNC_PaerCF20	Complete Genome	2021-08-02	ASM1943407v1	PRJNA749299	SAMN20362540
GCF_019434095.1	Pseudomonas aeruginosa	strain=UNC_PaerCF17	Complete Genome	2021-08-02	ASM1943409v1	PRJNA749299	SAMN20362539
na	Pseudomonas aeruginosa	strain=UNC_PaerCF16	Complete Genome	2021-08-02	ASM1943411v1	PRJNA749299	SAMN20362538
GCF_019434135.1	Pseudomonas aeruginosa	strain=UNC_PaerCF12	Complete Genome	2021-08-02	ASM1943413v1	PRJNA749299	SAMN20362536
GCF_019434155.1	Pseudomonas aeruginosa	strain=UNC_PaerCF14	Complete Genome	2021-08-02	ASM1943415v1	PRJNA749299	SAMN20362537
GCF_019434175.1	Pseudomonas aeruginosa	strain=UNC_PaerCF05	Complete Genome	2021-08-02	ASM1943417v1	PRJNA749299	SAMN20362534
na	Pseudomonas aeruginosa	strain=UNC_PaerCF11	Complete Genome	2021-08-02	ASM1943419v1	PRJNA749299	SAMN20362535
GCF_019434235.1	Pseudomonas aeruginosa	strain=PA2207	Complete Genome	2021-08-02	ASM1943423v1	PRJNA747884	SAMN20299242
GCF_019443665.1	Pseudomonas aeruginosa	strain=2020HL-00861	Complete Genome	2021-08-03	ASM1944366v1	PRJNA288601	SAMN16982406
GCF_019466095.1	Pseudomonas aeruginosa	strain=DJ06	Complete Genome	2021-08-09	ASM1946609v1	PRJNA751483	SAMN20519545
GCF_019466145.1	Pseudomonas aeruginosa	strain=YY322	Complete Genome	2021-08-09	ASM1946614v1	PRJNA733651	SAMN19429924
GCF_019710495.1	Pseudomonas aeruginosa	strain=P9W	Complete Genome	2021-08-21	ASM1971049v1	PRJNA753640	SAMN20702951
GCF_019711215.1	Pseudomonas aeruginosa	strain=F092021	Complete Genome	2021-08-22	ASM1971121v1	PRJNA753283	SAMN20692924
GCF_019720855.1	Pseudomonas aeruginosa	strain=SE5419	Complete Genome	2021-08-23	ASM1972085v1	PRJNA753283	SAMN20822586
GCF_019720875.1	Pseudomonas aeruginosa	strain=F291007	Complete Genome	2021-08-23	ASM1972087v1	PRJNA753283	SAMN20821254
GCF_019738995.1	Pseudomonas aeruginosa	strain=P8W	Complete Genome	2021-08-24	ASM1973899v1	PRJNA753640	SAMN20703519
GCF_019857245.1	Pseudomonas aeruginosa	strain=SRRSH15	Complete Genome	2021-09-02	ASM1985724v1	PRJNA672835	SAMN16656078
GCF_019857265.1	Pseudomonas aeruginosa	strain=SRRSH1101	Complete Genome	2021-09-02	ASM1985726v1	PRJNA672835	SAMN16656077
GCF_019857285.1	Pseudomonas aeruginosa	strain=SRRSH1002	Complete Genome	2021-09-02	ASM1985728v1	PRJNA672835	SAMN16656075
GCF_019857305.1	Pseudomonas aeruginosa	strain=SRRSH1408	Complete Genome	2021-09-02	ASM1985730v1	PRJNA672835	SAMN16656076
GCF_019857325.1	Pseudomonas aeruginosa	strain=QZPH41	Complete Genome	2021-09-02	ASM1985732v1	PRJNA672835	SAMN16656074
GCF_019857345.1	Pseudomonas aeruginosa	strain=NDTH10366	Complete Genome	2021-09-02	ASM1985734v1	PRJNA672835	SAMN16656073
GCF_019857365.1	Pseudomonas aeruginosa	strain=WTJH12	Complete Genome	2021-09-02	ASM1985736v1	PRJNA672835	SAMN16656072
GCF_019857405.1	Pseudomonas aeruginosa	strain=ZPPH33	Complete Genome	2021-09-02	ASM1985740v1	PRJNA672835	SAMN19950575
GCF_019857425.1	Pseudomonas aeruginosa	strain=ZPPH29	Complete Genome	2021-09-02	ASM1985742v1	PRJNA672835	SAMN19950574
GCF_019857445.1	Pseudomonas aeruginosa	strain=ZPPH14	Complete Genome	2021-09-02	ASM1985744v1	PRJNA672835	SAMN19950573
GCF_019857465.1	Pseudomonas aeruginosa	strain=ZPPH2	Complete Genome	2021-09-02	ASM1985746v1	PRJNA672835	SAMN19950572
GCF_019857485.1	Pseudomonas aeruginosa	strain=ZPPH1	Complete Genome	2021-09-02	ASM1985748v1	PRJNA672835	SAMN19950571
GCF_019857505.1	Pseudomonas aeruginosa	strain=SRRSH2790	Complete Genome	2021-09-02	ASM1985750v1	PRJNA672835	SAMN19950570
GCF_019857525.1	Pseudomonas aeruginosa	strain=SRRSH1521	Complete Genome	2021-09-02	ASM1985752v1	PRJNA672835	SAMN19950569
GCF_019857545.1	Pseudomonas aeruginosa	strain=SRRSH1120	Complete Genome	2021-09-02	ASM1985754v1	PRJNA672835	SAMN19950568
GCF_019857565.1	Pseudomonas aeruginosa	strain=QZPH21	Complete Genome	2021-09-02	ASM1985756v1	PRJNA672835	SAMN19950567
GCF_019857585.1	Pseudomonas aeruginosa	strain=QZPH16	Complete Genome	2021-09-02	ASM1985758v1	PRJNA672835	SAMN19950566
GCF_019857605.1	Pseudomonas aeruginosa	strain=NDTH7329	Complete Genome	2021-09-02	ASM1985760v1	PRJNA672835	SAMN19950565
GCF_019857625.1	Pseudomonas aeruginosa	strain=FAHZU40	Complete Genome	2021-09-02	ASM1985762v1	PRJNA672835	SAMN19950564
GCF_019857645.1	Pseudomonas aeruginosa	strain=FAHZU31	Complete Genome	2021-09-02	ASM1985764v1	PRJNA672835	SAMN19950563
GCF_019915445.1	Pseudomonas aeruginosa	strain=SCAID WND1-2021 (9/195)	Complete Genome	2021-09-09	ASM1991544v1	PRJNA754843	SAMN20982451
GCF_019915465.1	Pseudomonas aeruginosa	strain=SCAID TST-2021 (7/157)	Complete Genome	2021-09-09	ASM1991546v1	PRJNA754843	SAMN20982450
GCF_019915485.1	Pseudomonas aeruginosa	strain=SCAID PLC1-2021 (16/222)	Complete Genome	2021-09-09	ASM1991548v1	PRJNA754843	SAMN20982452
GCF_020771675.1	Pseudomonas aeruginosa		Complete Genome	2021-11-06	ASM2077167v1	PRJNA774784	SAMN22573149
GCF_020771755.1	Pseudomonas aeruginosa		Complete Genome	2021-11-06	ASM2077175v1	PRJNA774784	SAMN22573148
GCF_020978345.1	Pseudomonas aeruginosa SG17M	strain=SG17M	Complete Genome	2021-11-24	ASM2097834v1	PRJNA749924	SAMN20425746
GCF_020990445.1	Pseudomonas aeruginosa	strain=P96131	Complete Genome	2021-11-27	ASM2099044v1	PRJNA781297	SAMN23245613
GCF_020990465.1	Pseudomonas aeruginosa	strain=P4970C	Complete Genome	2021-11-27	ASM2099046v1	PRJNA781305	SAMN23245687
GCF_020990485.1	Pseudomonas aeruginosa	strain=P93127	Complete Genome	2021-11-27	ASM2099048v1	PRJNA781334	SAMN23245698
GCF_021166255.1	Pseudomonas aeruginosa	strain=UNC_PaerCF41	Complete Genome	2021-12-12	ASM2116625v1	PRJNA749299	SAMN23605137
GCF_021166275.1	Pseudomonas aeruginosa	strain=UNC_PaerCF38	Complete Genome	2021-12-12	ASM2116627v1	PRJNA749299	SAMN23605136
na	Pseudomonas aeruginosa	strain=UNC_PaerCF37	Complete Genome	2021-12-12	ASM2116629v1	PRJNA749299	SAMN23605135
GCF_021166315.1	Pseudomonas aeruginosa	strain=UNC_PaerCF35	Complete Genome	2021-12-12	ASM2116631v1	PRJNA749299	SAMN23605134
GCF_021166335.1	Pseudomonas aeruginosa	strain=UNC_PaerCF34	Complete Genome	2021-12-12	ASM2116633v1	PRJNA749299	SAMN23605133
GCF_021166355.1	Pseudomonas aeruginosa	strain=UNC_PaerCF19	Complete Genome	2021-12-12	ASM2116635v1	PRJNA749299	SAMN23605132
GCF_021166375.1	Pseudomonas aeruginosa	strain=UNC_PaerCF13	Complete Genome	2021-12-12	ASM2116637v1	PRJNA749299	SAMN23605131
GCF_021184245.1	Pseudomonas aeruginosa	strain=JNQH-PA027	Complete Genome	2021-12-15	ASM2118424v1	PRJNA786423	SAMN23672503
GCF_021184265.1	Pseudomonas aeruginosa	strain=JNQH-PA033	Complete Genome	2021-12-15	ASM2118426v1	PRJNA786435	SAMN23672582
GCF_021249245.1	Pseudomonas aeruginosa	strain=Pa608	Complete Genome	2021-12-21	ASM2124924v1	PRJNA785291	SAMN23553085
GCF_021266605.1	Pseudomonas aeruginosa	strain=PA0523	Complete Genome	2021-12-22	ASM2126660v1	PRJNA789140	SAMN24059709
GCF_021378395.1	Pseudomonas aeruginosa	strain=Pae1255-NDM1	Complete Genome	2022-01-06	ASM2137839v1	PRJNA628735	SAMN14750015
GCF_021398755.1	Pseudomonas aeruginosa	strain=PA8329	Complete Genome	2022-01-10	ASM2139875v1	PRJNA792458	SAMN24425653
GCF_021497285.1	Pseudomonas aeruginosa	strain=DL201330	Complete Genome	2022-01-18	ASM2149728v1	PRJNA638475	SAMN15195796
GCF_021497305.1	Pseudomonas aeruginosa	strain=HB2011305RE	Complete Genome	2022-01-18	ASM2149730v1	PRJNA638478	SAMN15195814
GCF_021497325.1	Pseudomonas aeruginosa	strain=YTSY4	Complete Genome	2022-01-18	ASM2149732v1	PRJNA638484	SAMN15195942
GCF_021497345.1	Pseudomonas aeruginosa	strain=SE5381	Complete Genome	2022-01-18	ASM2149734v1	PRJNA638486	SAMN15195943
GCF_021497365.1	Pseudomonas aeruginosa	strain=SE5418	Complete Genome	2022-01-18	ASM2149736v1	PRJNA638488	SAMN15195944
GCF_021497385.1	Pseudomonas aeruginosa	strain=SE5430	Complete Genome	2022-01-18	ASM2149738v1	PRJNA638492	SAMN15196021
GCF_021497405.1	Pseudomonas aeruginosa	strain=SE5431	Complete Genome	2022-01-18	ASM2149740v1	PRJNA638494	SAMN15196025
GCF_021497425.1	Pseudomonas aeruginosa	strain=SE5452	Complete Genome	2022-01-18	ASM2149742v1	PRJNA638495	SAMN15196026
GCF_021497445.1	Pseudomonas aeruginosa	strain=A0002	Complete Genome	2022-01-18	ASM2149744v1	PRJNA638496	SAMN15196027
GCF_021513295.1	Pseudomonas aeruginosa	strain=NCCP15783	Complete Genome	2022-01-19	ASM2151329v1	PRJNA692254	SAMN17318937
GCF_021513375.1	Pseudomonas aeruginosa	strain=R06	Complete Genome	2022-01-19	ASM2151337v1	PRJNA588274	SAMN13234657
GCF_021513395.1	Pseudomonas aeruginosa	strain=R05	Complete Genome	2022-01-19	ASM2151339v1	PRJNA588274	SAMN13234656
GCF_021513415.1	Pseudomonas aeruginosa	strain=R02	Complete Genome	2022-01-19	ASM2151341v1	PRJNA588274	SAMN13234653
GCF_021513435.1	Pseudomonas aeruginosa	strain=R11	Complete Genome	2022-01-19	ASM2151343v1	PRJNA588274	SAMN13234662
GCF_021513455.1	Pseudomonas aeruginosa	strain=R04	Complete Genome	2022-01-19	ASM2151345v1	PRJNA588274	SAMN13234655
GCF_021513475.1	Pseudomonas aeruginosa	strain=R03	Complete Genome	2022-01-19	ASM2151347v1	PRJNA588274	SAMN13234654
GCF_021513495.1	Pseudomonas aeruginosa	strain=R10	Complete Genome	2022-01-19	ASM2151349v1	PRJNA588274	SAMN13234661
GCF_021513515.1	Pseudomonas aeruginosa	strain=R07	Complete Genome	2022-01-19	ASM2151351v1	PRJNA588274	SAMN13234658
GCF_021513535.1	Pseudomonas aeruginosa	strain=R09	Complete Genome	2022-01-19	ASM2151353v1	PRJNA588274	SAMN13234660
GCF_021513555.1	Pseudomonas aeruginosa	strain=R08	Complete Genome	2022-01-19	ASM2151355v1	PRJNA588274	SAMN13234659
GCF_021513575.1	Pseudomonas aeruginosa	strain=R01	Complete Genome	2022-01-19	ASM2151357v1	PRJNA588274	SAMN13234652
GCF_021513595.1	Pseudomonas aeruginosa	strain=E03	Complete Genome	2022-01-19	ASM2151359v1	PRJNA588274	SAMN13234650
GCF_021513615.1	Pseudomonas aeruginosa	strain=E02	Complete Genome	2022-01-19	ASM2151361v1	PRJNA588274	SAMN13234649
GCF_021513635.1	Pseudomonas aeruginosa	strain=E01	Complete Genome	2022-01-19	ASM2151363v1	PRJNA588274	SAMN13234648
GCF_021513675.1	Pseudomonas aeruginosa	strain=E04	Complete Genome	2022-01-19	ASM2151367v1	PRJNA588274	SAMN13234651
GCF_900069025.1	Pseudomonas aeruginosa DK1	strain=DK1 substr. NH57388A	Complete Genome	2015-11-03	ASM90006902v1	PRJEB9823	SAMEA3484633
GCF_900095805.1	Pseudomonas aeruginosa		Complete Genome	2016-09-06	PA14Or	PRJEB14496	SAMEA4393802
GCF_900149285.1	Pseudomonas aeruginosa		Complete Genome	2017-01-26	PcyII-10	PRJEB18612	SAMEA26686918
GCF_900185255.1	Pseudomonas aeruginosa C-NN2		Complete Genome	2017-06-13	NN2	PRJEB5222	SAMEA104083446
GCF_900243355.1	Pseudomonas aeruginosa		Complete Genome	2017-12-20	RW109	PRJEB23462	SAMEA104432335
na	Pseudomonas aeruginosa	strain=NCTC9433	Complete Genome	2018-06-18	32018_A01	PRJEB6403	SAMEA2784376
GCF_900497025.1	Pseudomonas aeruginosa		Complete Genome	2019-01-29	ASM90049702v1	PRJEB27483	SAMEA4785251
GCF_900618245.1	Pseudomonas aeruginosa		Complete Genome	2018-11-28	paerg000	PRJEB28660	SAMEA4916038
GCF_900618255.1	Pseudomonas aeruginosa		Complete Genome	2018-11-28	paerg002	PRJEB28660	SAMEA4916049
GCF_900618265.1	Pseudomonas aeruginosa		Complete Genome	2018-11-28	paerg004	PRJEB28660	SAMEA4916061
GCF_900618275.1	Pseudomonas aeruginosa		Complete Genome	2018-11-28	paerg003	PRJEB28660	SAMEA4916059
GCF_900618285.1	Pseudomonas aeruginosa		Complete Genome	2018-11-28	paerg005	PRJEB28660	SAMEA4916069
GCF_900618305.1	Pseudomonas aeruginosa		Complete Genome	2018-11-28	paerg009	PRJEB28660	SAMEA4916107
GCF_900618315.1	Pseudomonas aeruginosa		Complete Genome	2018-11-28	paerg010	PRJEB28660	SAMEA4916108
GCF_900618325.1	Pseudomonas aeruginosa		Complete Genome	2018-11-28	paerg011	PRJEB28660	SAMEA4916113
GCF_900618335.1	Pseudomonas aeruginosa		Complete Genome	2018-11-28	paerg012	PRJEB28660	SAMEA4916123
GCF_900636735.1	Pseudomonas aeruginosa	strain=NCTC11445	Complete Genome	2018-12-20	43941_C01	PRJEB6403	SAMEA3856675
GCF_900636755.1	Pseudomonas aeruginosa	strain=NCTC12903	Complete Genome	2018-12-20	43941_E01	PRJEB6403	SAMEA3856677
GCF_900636975.1	Pseudomonas aeruginosa	strain=NCTC13715	Complete Genome	2018-12-20	45813_F01	PRJEB6403	SAMEA3923580
GCF_900637045.1	Pseudomonas aeruginosa	strain=NCTC10728	Complete Genome	2018-12-20	46837_C02	PRJEB6403	SAMEA4007823
GCF_901472545.1	Pseudomonas aeruginosa	strain=NCTC13359	Complete Genome	2019-05-11	36340_E01	PRJEB6403	SAMEA3270527
GCF_901472565.1	Pseudomonas aeruginosa	strain=NCTC13620	Complete Genome	2019-05-11	36340_H02	PRJEB6403	SAMEA3270531
GCF_901472595.1	Pseudomonas aeruginosa	strain=NCTC13618	Complete Genome	2019-05-11	36340_C01	PRJEB6403	SAMEA3270529
GCF_902172305.2	Pseudomonas aeruginosa PAK	strain=PAK	Complete Genome	2019-07-24	Pseudomonas_aeruginosa_PAKAF	PRJEB657	SAMEA1695737
GCF_902703185.1	Pseudomonas aeruginosa	strain=PcyII-29	Complete Genome	2020-01-25	PcyII-29	PRJEB35547	SAMEA6246860
GCF_902703195.1	Pseudomonas aeruginosa	strain=PcyII-40	Complete Genome	2020-01-25	PcyII-40	PRJEB35547	SAMEA6246861
GCF_902703215.1	Pseudomonas aeruginosa	strain=C7-25	Complete Genome	2020-01-25	C7-25	PRJEB35547	SAMEA6246859
GCF_904866275.1	Pseudomonas aeruginosa		Complete Genome	2020-11-01	MINF_7A	PRJNA646837	SAMEA3357502
GCF_905071885.1	Pseudomonas aeruginosa		Complete Genome	2020-11-19	MINF_3A	PRJNA646837	SAMEA3357500
